# Supplementary material for: Whole Genome Sequencing of Field Isolates Reveals a Common Duplication of the Duffy Binding Protein Gene in Malagasy Plasmodium vivax Strains
Source: PLoS Negl Trop Dis. 2013 Nov 21;7(11):e2489. doi: 10.1371/journal.pntd.0002489 (PMC3836732; doi:10.1371/journal.pntd.0002489)
Supplement: Table S1 — Summary of the read mapping using Bowtie 2 for all samples included in this study. (XLSX) [file pntd.0002489.s008.xlsx]

## Sheet: Sheet1
Table S1. Summary of the read mapping and coverage using Bowtie 2 for all samples included in this study.
Strain	Sal I	Belem	C08	C127	C15	M08	M19	M15	Brazil	Mauritania I	North Korea	India VII
# Read Pairs	215743944	81446663	231291984	211061945	79414201	215643747	85703544	76891834	133804387	130982283	132927529	95900222
Mapped on P. vivax (Sal I)	3016831	65608265	37780042	107565481	15436467	48635340	44691688	45493468	34418484	59153748	42242940	10961475
% mapped on P. vivax	0.0139834	0.805537	0.163343	0.509639	0.194379	0.225536	0.521468	0.591655	0.25723	0.451616	0.317789	0.114301
Uniquely mapped on P. vivax	2956886	63743582	37060560	105516889	15112744	47672895	43697609	44450256	33772104	58197023	41486970	10741576
% unique	0.0137055	0.782642	0.160233	0.499933	0.190303	0.221072	0.509869	0.578088	0.252399	0.444312	0.312102	0.112008
After removal of duplic. read pairs	2926207	61411645	14773862	61052160	11022204	32737022	17788686	11154838	31107871	53681876	38295377	6352656
% non-duplicated	0.0135633	0.754011	0.0638754	0.289262	0.138794	0.151811	0.207561	0.145072	0.232488	0.409841	0.288092	0.0662423
Average nucleotide coverage	21	454	110	437	78	235	128	82	197	340	245	32
% genome covered >= 20	0.5406	0.966	0.9472	0.9829	0.9593	0.9651	0.9797	0.9656	0.9758	0.9834	0.9814	0.7536
