# Supplementary material for: Whole Genome Sequencing of Field Isolates Reveals a Common Duplication of the Duffy Binding Protein Gene in Malagasy Plasmodium vivax Strains
Source: PLoS Negl Trop Dis. 2013 Nov 21;7(11):e2489. doi: 10.1371/journal.pntd.0002489 (PMC3836732; doi:10.1371/journal.pntd.0002489)
Supplement: Table S2 — All putative rearrangements identified by unusual read pair organization (see Figure S1). (XLSX) [file pntd.0002489.s009.xlsx]

## Sheet: Sheet1
Table S2. All putative rearrangements identified by unusual read pair organization (see Figure S1).
Chromosome	Starta	Endb	Lengthc	Type	Sal I	Belem	C08	C127	C15	M08	M15	M19	Brazil	India VII	Mauritania I	North Korea	Mismappingd	Annotation
vivax02	14100	18100	4000	Deletion	-	-	-	-	-	-	-	-	-	-	-	5	no	pseudogene
vivax02	20700	25600	4900	Deletion	-	53	8	2	1	95	7	38	24	16	24	4	yes	Vir cluster
vivax03	850600	856800	6200	Deletion	-	21	80	536	38	120	70	72	104	25	241	242	yes	Hypothetical proteins
vivax04	69000	79200	10200	Deletion	-	446	284	627	107	628	238	402	350	156	670	493	yes	Pv-fam-b cluster
vivax04	558300	599100	40800	Deletion	-	1022	555	848	200	913	124	495	361	113	685	466	yes	SERA cluster
vivax05	552500	566100	13600	Deletion	-	58	45	176	4	44	-	-	27	-	6	74	yes	no annotated gene
vivax05	895200	905300	10100	Deletion	-	185	392	1520	128	523	234	411	38	162	250	306	yes	RAD cluster
vivax05	1353500	1361000	7500	Deletion	-	-	13	421	-	152	41	23	8	62	82	120	yes	RBP2
vivax06	71800	74000	2200	Deletion	-	116	-	-	4	-	-	-	-	-	-	-	no	Phist protein
vivax07	1389900	1390900	1000	Deletion	-	-	-	-	-	-	2	-	-	-	-	-	???	no annotated gene
vivax09	1536000	1537600	1600	Deletion	-	-	-	-	-	-	-	-	-	-	-	82	no	no annotated gene
vivax10	1218000	1264500	46500	Deletion	-	1115	1877	5011	505	2438	803	1531	1205	412	1876	2037	yes	MSP3 cluster
vivax11	1022300	1028700	6400	Deletion	-	-	-	-	-	-	-	4	-	-	-	-	???	Hypothetical proteins
vivax12	762100	778800	16700	Deletion	-	843	200	870	99	538	160	190	253	61	353	250	yes	MSP7 cluster
vivax12	2640400	2641400	1000	Deletion	-	-	-	-	-	-	-	-	-	3	-	-	???	Hypothetical proteins
vivax13	1256100	1257900	1800	Deletion	-	-	-	6	-	-	-	-	-	-	-	-	yes	Ribosomal RNAs
vivax14	16600	20100	3500	Deletion	-	-	9	5	5	2	6	27	15	12	22	16	yes	Hypothetical proteins
vivax14	780100	781500	1400	Deletion	-	-	-	-	-	-	-	-	-	-	-	20	no	no annotated gene
vivax14	3061600	3069300	7700	Deletion	-	-	7	81	-	52	-	62	15	27	18	-	no	RBP2L
vivax02	20800	25500	4700	Duplication	-	64	7	2	4	74	-	51	29	22	60	12	yes	Vir genes
vivax03	850900	856700	5800	Duplication	-	124	142	450	22	238	69	78	128	12	179	190	yes	Hypothetical proteins
vivax03	1004100	1006300	2200	Duplication	-	-	-	-	-	-	-	15	24	-	-	-	yes	Vir genes
vivax04	69000	78900	9900	Duplication	-	293	280	701	91	467	180	324	293	152	651	448	yes	Pv-fam-b cluster
vivax04	554100	599000	44900	Duplication	-	778	504	793	185	904	104	397	302	80	562	248	yes	SERA cluster
vivax05	552500	555000	2500	Duplication	-	129	33	143	10	27	-	-	10	-	4	68	yes	no annotated gene
vivax05	895200	905200	10000	Duplication	-	318	302	1040	114	239	159	314	41	94	282	320	yes	RAD cluster
vivax05	1353700	1360800	7100	Duplication	-	-	14	411	-	95	33	28	11	26	112	62	yes	RBP2
vivax06	382600	390700	8100	Duplication	-	-	-	-	-	-	21	2	-	-	3	-	no	Duffy binding receptor
vivax10	1218200	1264200	46000	Duplication	-	1370	1533	4726	486	2805	703	1443	1400	341	1723	2360	yes	MSP3 Cluster
vivax12	762200	778600	16400	Duplication	-	1138	251	1036	168	641	192	232	307	46	658	265	yes	MSP7 Cluster
vivax13	646700	651700	5000	Duplication	-	-	2	-	-	-	-	-	-	-	-	-	yes	methionine aminopeptidase
vivax03	835900	848400	12500	Inversion	-	491	412	1077	90	542	76	431	92	129	505	28	yes	Hypothetical proteins
vivax05	651700	718400	66700	Inversion	-	-	-	-	-	-	-	4	-	-	-	-	yes	N/A
vivax05	826100	903900	77800	Inversion	-	-	-	2	-	-	-	-	-	-	-	-	yes	N/A
vivax09	1448600	1451000	2400	Inversion	-	-	-	2	-	-	-	-	-	-	-	-	yes
vivax11	589900	594200	4300	Inversion	-	-	2	62	4	43	-	19	28	5	-	-	yes	Elongation factor alpha
vivax12	1747100	1761600	14500	Inversion	-	-	-	2	-	-	-	-	-	-	-	-	yes
vivax14	2019300	2033000	13700	Inversion	-	72	-	45	-	-	8	-	-	-	3	1	yes	Hypothetical proteins
The table shows for each sample the number of read pairs in unusual configuration indicating putative DNA sequence rearrangements. Dashes (-) indicate that no read pairs supported a sequence rearrangement at this location.
a Upstream chromosomal coordinate of the sequence rearrangement based on the Sal I reference sequence.
b Downstream chromosomal coordinate of the sequence rearrangement based on the Sal I reference sequence.
c Nucleotide length of the sequence rearrangment
d Indicates whether the unusual read pairs is likely caused by mismapping of one of the reads due to high DNA sequence homology in this region.
