# Supplementary material for: Whole Genome Sequencing of Field Isolates Reveals a Common Duplication of the Duffy Binding Protein Gene in Malagasy Plasmodium vivax Strains
Source: PLoS Negl Trop Dis. 2013 Nov 21;7(11):e2489. doi: 10.1371/journal.pntd.0002489 (PMC3836732; doi:10.1371/journal.pntd.0002489)
Supplement: Table S3 — Distribution of the PvDBP duplication among Non-travelers (N = 389) and Travelers (N = 110). (XLSX) [file pntd.0002489.s010.xlsx]

## Sheet: Sheet1
Table S3. Distribution of the PvDBP Duplication Among Non-travelers and Travelers
Country	n =	Residence Statusa	PvDBP Duplication	PvDBP 2x Prevalence
French Guiana	10	NT	0	0
Sudan	32	NT	4	0.125
Madagascar	189	NT	100	0.529101
Armenia	4	NT	0	0
Azerbaijan	27	NT	0	0
Turkey	5	NT	0	0
Uzbekistan	6	NT	0	0
Cambodia	33	NT	3	0.0909091
Papua New Guinea	83	NT	0	0
Bolivia	2	T	1	0.5
Brazil	2	T	0	0
French Guiana	31	T	5	0.16129
Venezuela	3	T	0	0
Central Africa Republic	2	T	1	0.5
Comoros	1	T	0	0
Ethiopia	2	T	2	1
Ivory Coast	1	T	0	0
Madagascar	4	T	3	0.75
Mauratania	7	T	3	0.428571
Sudan	1	T	0	0
Bangledesh	1	T	0	0
India	16	T	2	0.125
Pakistan	9	T	2	0.222222
Sri Lanka	4	T	1	0.25
Cambodia	10	T	3	0.3
Lao PDR	3	T	0	0
Malaysia	3	T	0	0
Thailand	5	T	0	0
West Papua	1	T	0	0
Papua New Guinea	1	T	1	1
Vanuatu	1	T	0	0
a NT = Non-Travelers, T = Travelers
